# Supplementary material for: A Systematic Review of Government-Led Free Caesarean Section Policies in Low- and Middle-Income Countries from 2009 to 2025
Source: Healthcare (Basel). 2025 Oct 4;13(19):2522. doi: 10.3390/healthcare13192522 (PMC12524749; doi:10.3390/healthcare13192522)
Supplement: Supplementary file 1 [file healthcare-13-02522-s001.zip]

Archive with 4 entries (4 files):
- Figure S1a (CASP), Figure S1b (EPOC-ITS), and Figure S1c (ROBINS-I).pdf
- Table S1_Search query.xlsx
- Table S2 - Excluded Articles.xlsx
- Table S3_RiskofBias_updates.csv
