# Supplementary material for: A Systematic Review of Government-Led Free Caesarean Section Policies in Low- and Middle-Income Countries from 2009 to 2025
Source: Healthcare (Basel). 2025 Oct 4;13(19):2522. doi: 10.3390/healthcare13192522 (PMC12524749; doi:10.3390/healthcare13192522)
Supplement: Supplementary file 1 [file healthcare-13-02522-s001.zip › Table S1_Search query.xlsx]

## Sheet: Sheet1
	Supplementary File S1. Full search strategies, interfaces, and final run dates
	Run dates: Final comprehensive update 30 May 2025.
	Database	No	Search Query	Results
	PubMed	1	(("Cesarean Section"[Mesh] OR "Cesarean"[tiab] OR "C-section"[tiab])	43814
		2	("Health Policy"[Mesh] OR "government program"[tiab] OR "publicly funded"[tiab] OR "free of charge"[tiab] OR "no cost"[tiab] OR "user fee exemption"[tiab] OR "universal coverage"[tiab])	73123
		3	("Developing Countries"[Mesh] OR "low-income countries"[tiab] OR "LMICs"[tiab] OR "middle-income countries"[tiab] OR "Africa"[tiab] OR "Asia"[tiab] OR "Latin America"[tiab]))	261000
		4	1 AND 2 AND 3	21
	Dimension	1	("Cesarean Section" OR "C-section")	2499
		2	("government-led" OR "publicly funded" OR "free" OR "universal coverage" OR "policy" OR "user fee exemption")	150896
		3	("LMICs" OR "low-income countries" OR "middle-income countries" OR "Africa" OR "South Asia" OR "Latin America")	20720
		4	1 AND 2 AND 3	2
	Googlescholar	Combined	intext:"cesarean section" OR intext:"C-section" AND intext:"government policy" OR intext:"publicly funded" OR intext:"free delivery" OR intext:"health reform" OR intext:"user fee exemption" AND intext:"LMIC" OR intext:"low-income countries" OR intext:"middle-income countries" OR intext:"developing countries" OR intext:"Africa" OR intext:"South Asia" OR intext:"Latin America"	2620
	WOS	1	( "cesarean section" OR "caesarean section" OR "c-section" OR cesarean OR caesarean )	85293
		2	TS=( "government-led" OR (government NEAR/3 (program OR policy OR led)) OR "publicly funded" OR "free of charge" OR "free maternity" OR "no cost" OR "user fee exemption" OR "fee exemption" OR "universal coverage" OR "health reform" OR "health sector reform" )	89180
		3	( LMIC* OR "low-income countr*" OR "lower-middle income countr*" OR "middle-income countr*" OR Africa OR "Sub-Saharan Africa" OR "South Asia" OR "Latin America" OR "Middle East" OR "North Africa" OR MENA OR Asia )	1856958
		4	1 AND 2 AND 3	34
	Scopus	1	TITLE-ABS-KEY ( "cesarean section" OR "caesarean section" OR "c-section" OR cesarean OR caesarean )	150397
		2	TITLE-ABS-KEY ( "government-led" OR "publicly funded" OR "free of charge" OR "free maternity" OR "no cost" OR "user fee exemption" OR "fee exemption" OR "universal coverage" OR (policy W/3 (health OR government)) OR "health reform" OR "health sector reform" )	434507
		3	TITLE-ABS-KEY ( LMIC* OR "low-income countr*" OR "lower-middle income countr*" OR "middle-income countr*" OR Africa OR "Sub-Saharan Africa" OR "South Asia" OR "Latin America" OR "Middle East" OR "North Africa" OR MENA OR Asia )	1257817
		4	#1 AND #2 AND #3	131
	Grey literature portals: WHO, World Bank, UNICEF country policy portals; national Ministry of Health sites (English-language pages).
