# Supplementary material for: A Systematic Review of Government-Led Free Caesarean Section Policies in Low- and Middle-Income Countries from 2009 to 2025
Source: Healthcare (Basel). 2025 Oct 4;13(19):2522. doi: 10.3390/healthcare13192522 (PMC12524749; doi:10.3390/healthcare13192522)
Supplement: Supplementary file 1 [file healthcare-13-02522-s001.zip › Table S2 - Excluded Articles.xlsx]

## Sheet: Sheet1
S/N	First Author, Year	Article Title	Article link	Country	World Bank Income Category (Low, upper middle, lower middle, High income)	Title of Policy	Type of Government Intervention	Government-Led?	Policy Aim	Type of Evaluation	Outcomes Measured	Results Summary	Limitations Reported	Summary of quantitative and qualitative findings	Reflection on policy implementation weaknesses/strenght	Eligible?	If Yes to eligible – Reason	If No to eligible – Reason
1	Nahar, 2022	Unnecessary Cesarean Section Delivery Causes Risk to Both Mother and Baby	https://doi.org/10.1177/00469580221116004	Bangladesh	Lower middle income	No formal policy implemented; recommendations for guideline development	Policy recommendation (not implemented)	No	Raise awareness and propose a national guideline to reduce unnecessary C-sections	None Commentary with secondary data	Descriptive statistics of C-section trends, institutional delivery rates, sociodemographic correlates	C-section rate rose from 17% in 2011 to 33% in 2017-18, with 83% of institutional deliveries in private facilities being C-sections; socioeconomic factors and private sector practices identified as drivers.	No primary data; no impact evaluation; recommendations not backed by direct empirical policy analysis.	Descriptive findings suggest rapid rise in C-section rates in Bangladesh, especially in private settings; socio-demographic, economic, and institutional factors are implicated.	Strength: Proposes solutions like incentives and monitoring. Weakness: No actual implementation or evaluation; does not test feasibility or effectiveness.	No		Does not evaluate a government-led policy or implemented program; purely descriptive commentary
2	Zahumensky, 2020	Impact of implementing a multifaceted intervention to reduce rates of cesarean section: A quality-improvement study	https://doi.org/10.1002/ijgo.13345	Slovak Republic	High income	Quality-Improvement Intervention for Reducing Cesarean Section Rates	Hospital-based quality improvement program	No	To reduce unnecessary cesarean sections without increasing perinatal mortality	Retrospective pre-post analysis	Cesarean section rate, perinatal mortality, Robson group stratification	33.5% reduction in CS rate from 33.7% to 22.4%; no change in perinatal mortality	Retrospective design, inability to isolate effect of each QI component, possible Hawthorne effect	Quantitative data showed significant reduction in CS rate, mainly from elective CS for non-obstetric indications and better labor management; qualitative components like staff training, policy change, and team-based care were integral but not separately evaluated.	Strengths: Comprehensive QI approach, strong multidisciplinary involvement, robust use of Robson classification; Weaknesses: Single-center, high-income context limits generalizability to LMICs, lack of component-wise evaluation.	No		Study conducted in a high-income country (Slovak Republic)
3	Irani, 2015	Challenges affecting access to cesarean delivery and strategies to overcome them in low-income countries	https://doi.org/10.1016/j.ijgo.2015.04.036	Multiple Sub-Saharan African countries	Low income	Not applicable (review of barriers and strategies)	Not directly evaluated; discussed role of potential government support	No (review-based; recommends government action)	To improve access to cesarean delivery and reduce maternal/neonatal mortality	Narrative review of observational data	Cesarean delivery rates, skilled birth attendance, maternal and infant mortality	Low CS rates (avg 3.6%) were strongly associated with high mortality. CS more common in urban areas with more skilled providers. Major barriers include poverty, lack of skilled staff, and weak infrastructure.	No formal evaluation; limited to published literature and secondary DHS data; no direct assessment of policy impact.	Quantitative: CS rate negatively correlated with mortality (r = âˆ’0.63 to âˆ’0.81). CS use higher in urban vs rural settings. Skilled provider presence correlated with improved outcomes. Qualitative: barriers include access, infrastructure, cultural concerns, and training gaps.	No direct policy evaluated. Article recommends increased government investment in infrastructure, training, 24/7 service delivery, and simulation training, but does not assess existing policy implementation.	No		Not a government-led or government-evaluated policy; it is a narrative review without outcome evaluation of any specific policy.
4	Behzadifar, 2019	The effect of the health transformation plan on cesarean section in Iran: a systematic review of the literature	https://doi.org/10.1186/s13104-019-4081-y	Iran	Upper middle	Health Transformation Plan (HTP)	Health system reform and service delivery redesign	Yes	To reduce cesarean section (CS) rates and promote vaginal delivery	Systematic review (12 studies including cross-sectional, quasi-experimental, time-series)	Cesarean section rate; cost; access to services	CS rates declined in public hospitals post-HTP; impact was inconsistent in private hospitals; 7 of 12 studies showed statistically significant reduction in CS	Limited geographic coverage; lack of qualitative insight; mixed quality; publication bias; limited private hospital data	Quantitative data from 12 studies show public hospitals experienced CS reductions post-HTP. Qualitative insight limited; mothers' fear and provider incentives affect CS decisions.	Strength: free vaginal delivery increased uptake; Weakness: unmet reduction targets, private sector resistance, lack of sustained cultural change	No		No This is a review article
5	Ensor, 2005	Impact of Organizational Change on the Delivery of Reproductive Services: A Review of the Literature	https://doi.org/10.1002/hpm.810	Multiple LMICs (e.g., Uganda, Tanzania, China, Ghana, Zambia, South Africa, Cambodia)	Low and Middle-Income Countries	Health Sector Reforms (Decentralization, Privatization, Integration)	System-wide organizational reforms in service delivery and governance	Yes	Improve reproductive and maternal health service delivery through decentralization, private sector engagement, and service integration	Narrative literature review	Service utilization, quality, access, equity, costs, maternal care delivery	Reforms had mixed effects: decentralization sometimes reduced funding for maternal health; privatization often increased C-sections; integration improved coordination but sometimes diluted focus on maternal health	Lack of quantitative evaluation; confounding effects; heterogeneity of reforms; contextual variation; limited generalizability	Findings from diverse LMICs show decentralization may reduce public health focus; privatization linked to high C-sections and access inequity; integration helps coordination but may undermine prioritization	Strengths: insights into institutional reform logic; Weaknesses: weak accountability, insufficient capacity, and fragmented implementation across countries	No		Narrative review without original data or evaluation metrics; no specific outcome evaluation for any one policy or country
6	Liu, 2013	Impact of health policy based on the self-management program on Cesarean section rate at a tertiary hospital in Taiwan	https://doi.org/10.1016/j.jfma.2011.12.005	Taiwan	High income	Hospital Global Budget System (GBS) and Hospital-Based Self-Management (HBSM)	Health financing and provider regulation policy	Yes	To reduce Cesarean section rates and improve quality of obstetric care	Interrupted Time Series (ITS) and Poisson regression analysis	Total C/S rate, Primary C/S, Repeated C/S, VBAC rate	Immediate improvement in VBAC and C/S rate after policy implementation, but plateau over time; RCSR remained high.	No control group, data from single hospital, inability to isolate effect of each intervention, reliance on aggregate data, and difficulty in tracking physician-level decisions.	Quant: Significant short-term improvement in VBAC and total C/S rate. Long-term trends plateaued. Qual: Not assessed.	Strengths: Comprehensive audit and real-time implementation feedback; Weaknesses: Limited generalizability, cultural and financial influences not fully controlled.	No		Study conducted in a high-income country (Taiwan), which does not meet inclusion criteria for LMIC focus
7	Liu, 2013	Impact of health policy based on the self-management program on Cesarean section rate at a tertiary hospital in Taiwan	https://doi.org/10.1016/j.jfma.2011.12.005	Taiwan	High income	Hospital Global Budget System (GBS) and Hospital-Based Self-Management (HBSM)	Health financing and provider auditing	Yes	Reduce Cesarean section rate and improve obstetric care cost-efficiency and quality	Interrupted Time Series (ITS) and Poisson Regression	C/S rate, VBAC, primary C/S, repeated C/S	Short-term improvement in VBAC and slight decline in repeated C/S; total C/S rate plateaued long-term.	No control group, single hospital study, difficulty isolating intervention effects, no provider-level tracking, no emergency vs elective CS separation.	Quantitative findings show initial VBAC rate increase and some decline in repeated C/S. Total C/S rates unchanged long-term. No qualitative data collected.	Strengths: Real-world hospital policy application, robust ITS and regression analysis. Weaknesses: Lack of control group, narrow generalizability, complex cultural/financial factors.	No		Study conducted in a high-income country (Taiwan), which does not meet LMIC inclusion criteria.
8	Chen, 2014	The failure of financial incentive? The seemingly inexorable rise of cesarean section	https://doi.org/10.1016/j.socscimed.2013.11.010	Taiwan	High income	Taiwan NHI Reimbursement Reform (Global Fee in 2005 and Copayment in 2006)	Supply-side (equalized reimbursement), Demand-side (copayment for elective CS)	Yes	To reduce overall and elective cesarean section rates	Pre-post observational study with logistic regression analysis	Overall CS rate, elective CS rate by maternal age	No significant change in overall CS rate; elective CS declined among women <30 after supply-side policy, but increased after copayment introduction.	Potential confounders; lack of cost data; possible external factors; reliance on pre-post design	Supply-side financial incentives reduced elective CS among younger women; demand-side copayment had unintended opposite effect; overall CS rate unchanged.	Strength: Clear supply-side effect on elective CS among low-risk women. Weakness: Copayment backfired, likely due to system gaming and societal values overriding price sensitivity.	No		Conducted in a high-income country (Taiwan)
9	Bhatt, 2018	Contribution of Nepalâ's Free Delivery Care Policies in Improving Utilisation of Maternal Health Services	https://doi.org/10.15171/ijhpm.2018.01	Nepal	Low income	Free Delivery Care (FDC) Policy (MIS and Aama Programmes)	Demand-side financing (cash incentives + removal of delivery fees)	Yes	Increase institutional deliveries and ANC 4+ attendance by offsetting costs	Quasi-experimental (multivariate logistic regression using DHS data 1996-2011)	4 ANC visits; Institutional delivery	MIS increased institutional deliveries 2x; Aama increased them 5x (AOR=5.116, p<0.001). Strongest effect among policy, individual, and community factors.	No causal inference due to cross-sectional DHS data; limited ability to assess knowledge of policy among users.	Quant: Institutional delivery rose from 6.6% in 1994 to 45.6% in 2011. Women with 4+ ANC were 4x more likely to use institutional delivery. Community wealth concentration and education influenced use.	Strengths: Major positive impact of policy. Weaknesses: Skewed benefit toward wealthier, educated, urban groups; limited rural reach.	No		LMIC; government-led; CS-related outcomes (institutional delivery); uses robust evaluation method.
10	Mladovsky, 2017	Removing user fees for health services: A multi-epistemological perspective on access inequities in Senegal	https://doi.org/10.1016/j.socscimed.2017.07.002	Senegal	Lower middle income	Plan Sesame (PS)	User fee exemption policy for people aged 60+ covering public health services	Yes	Provide free access to health services for older adults and promote UHC	Mixed methods â€“ household survey, semi-structured interviews, focus group discussions	Enrollment in PS, access to services, perceived need, exclusion mechanisms, equity	Only 10.5% of target population used PS. Access favored wealthy/formal sector. Key barriers: lack of information, bureaucratic complexity, corruption, social exclusion.	No data on maternal health or CS; focuses on elderly; indirect link to CS policies	Quantitative survey found inequitable access to PS based on wealth, urban/rural status, and education. Qualitative analysis identified mechanisms like lack of information, social closure, institutional bias, and bureaucratic exclusion.	Strength: First national attempt at elderly care. Weaknesses: exclusion due to bureaucracy, poor targeting, corruption, and low awareness. No evidence of maternal or CS-related impact.	No		Not focused on women of reproductive age or CS rates; population is aged 60+
11	Witter, 2018	The free healthcare initiative in Sierra Leone: Evaluating a health system reform, 2010-2015	https://doi.org/10.1002/hpm.2484	Sierra Leone	Low	Free Health Care Initiative (FHCI)	User fee exemption + System-wide health reform (7 pillars)	Yes	To increase access and equity in maternal and child health services by abolishing user fees for pregnant women, lactating mothers, and under-5 children	Theory-based mixed methods evaluation including DHS/HMIS time-series, qualitative interviews, and cost-effectiveness modeling	CS rates (indirectly through skilled birth attendance and facility deliveries), maternal and under-5 mortality, health service utilization, equity, cost-effectiveness	CS rate not directly measured; increase in facility deliveries (from 36% to 57%) and skilled birth attendance observed post-policy. Modelled maternal lives saved: 1500-1600 (2010-2013)	No baseline, no control group, weak 2008 DHS data, HMIS data inconsistencies, attribution limited	Quantitative: Increase in facility births, skilled attendance, PNC, and equity gains. Qualitative: Community perceptions mixed; concerns on drug shortages, quality of care, infrastructure	Strengths: Comprehensive approach, strong political support, initial gains in health access and equity. Weaknesses: Implementation gaps in drugs supply, HRH sustainability, and quality of care oversight	No		Government-led policy targeting CS-related outcomes like facility delivery and maternal mortality; evaluation included outcome data
12	Amoako Johnson, 2016	Two decades of maternity care fee exemption policies in Ghana: have they benefited the poor?	https://doi.org/10.1093/heapol/czv017	Ghana	Lower middle	Cash and Carry, Free ANC, Free Delivery Care, National Health Insurance Scheme (NHIS)	User-fee removal; National Health Insurance Scheme	Yes	Improve uptake of skilled birth care and reduce maternal mortality through financial protection	Quantitative, multilevel logistic regression using population-level survey data	Skilled birth attendance, inequalities by wealth; no CS-specific rate reported	Skilled birth care improved overall, but gains mostly accrued to wealthier groups. The poorest saw only marginal increases. No data on C-section rates.	No data on C-section, unofficial payments, or care quality; difficulty identifying poorest; no direct causal attribution	Quantitative: Skilled care increased from 44% to 58% overall, but only 17% to 24% for poorest. Qualitative: Policy designs did not sufficiently address broader social and access barriers for the poorest.	Strengths: Longitudinal analysis, population-level data. Weaknesses: Poorest women did not benefit proportionately; NHIS rollout excluded non-enrollees initially; no CS-specific evaluation.	No		Government-led interventions targeting skilled birth use; conducted in LMIC; includes policy outcome evaluation
