# Supplementary material for: A Systematic Review of Government-Led Free Caesarean Section Policies in Low- and Middle-Income Countries from 2009 to 2025
Source: Healthcare (Basel). 2025 Oct 4;13(19):2522. doi: 10.3390/healthcare13192522 (PMC12524749; doi:10.3390/healthcare13192522)
Supplement: Supplementary file 1 [file healthcare-13-02522-s001.zip › Table S3_RiskofBias_updates.csv]

S/N	Study	Design	Appraisal tool	Overall RoB
1	Ravit 2018 (Mali/Benin) inequalities	Repeated cross-sectional (DHS)	ROBINS-I	Serious
2	Sylla 2024 (Senegal)	Cross-sectional retrospective	ROBINS-I	Moderate
3	Witter 2010 (Senegal)	Mixed-methods policy evaluation	ROBINS-I	Moderate
4	Cavallaro 2018 (Tanzania)	Multi-round cross-sectional (facilities + women)	ROBINS-I	Moderate
5	Arsenault 2013 (Mali)	Mixed (household survey + analysis)	ROBINS-I	Moderate
6	Karami Matin 2018 (Iran)	Interrupted time series	EPOC ITS	Moderate
7	Nedberg 2022 (Georgia)	Interrupted time series	EPOC ITS	Moderate
8	Rooeintan 2016 (Iran)	Pre and post cross-sectional	ROBINS-I	Moderate
9	Tang 2024 (China)	Retrospective cross-sectional cohort	ROBINS-I	Serious
10	Orangi 2021 (Kenya)	Interrupted time series	EPOC ITS	Moderate
11	Orangi 2021 (Kenya)	Mixed-methods process evaluation	CASP (Qual)	Moderate
12	Langa etal 2019 (Kenya)	Interrupted time series	EPOC ITS	Moderate
13	Ahmed & Khan 2011 (Bangladesh)	Qualitative	CASP (Qual)	Low concern
14	Meda 2019 (Burkina Faso)	Cross-sectional facility/patient survey	ROBINS-I	Moderate
15	Ridde 2011 (Burkina Faso)	Mixed-methods	ROBINS-I	Moderate
16	Dossou 2018 (Benin)	Mixed-methods case study	ROBINS-I	Moderate
17	Ravit 2015 (Mali)	Retrospective case control economic analysis	ROBINS-I	Serious
18	Bennis & De Brouwere 2012 (Morocco)	Cross-sectional	ROBINS-I	Moderate
19	Khan & Zaman 2010 (Pakistan)	Cross-sectional cost analysis	ROBINS-I	Serious
20	McKinnon 2015 (Ghana/Kenya/Senegal)	Difference-in-differences	ROBINS-I	Moderate
21	Schantz 2020 (Benin/Mali)	Qualitative	CASP (Qual)	Moderate
22	Ravit 2018 (Mali/Benin)	Quasi-experimental	ROBINS-I	Moderate
23	Witter 2013 (Sudan)	Mixed-methods	ROBINS-I	Moderate
24	Odunvbun 2019 (Nigeria)	Cross-sectional descriptive	ROBINS-I	Moderate
25	Witter 2009 (Ghana)	Mixed-methods	ROBINS-I	Moderate
26	Ajayi 2021 (Nigeria)	Cross-sectional population-based	ROBINS-I	Moderate
27	Witter 2016 (Multi-country staff effects)	Mixed-methods	ROBINS-I	Moderate
28	Dossou 2021 (Benin) Realist evaluation	Realist (predominantly qualitative)	CASP (Qual)	Moderate
29	Galadanci 2010 (Nigeria Kano)	Retrospective observational	ROBINS-I	Serious
30	Witter 2016 (Multi-country cost/impact)	Mixed realist	ROBINS-I	Moderate
31	Edoka 2016 (Sierra Leone)	Mixed (RDD + before and after)	ROBINS-I	Moderate
32	Lange 2016 (Benin)	Qualitative ethnography	CASP (Qual)	Moderate
33	FEMHealth 2014 (Benin)	Mixed assessment	ROBINS-I	Moderate
34	El-Khoury 2012 (Mali)	Cross-sectional patient survey	ROBINS-I	Moderate
35	Fournier 2014 (Mali)	Interrupted time series	EPOC ITS	Moderate
36	Ganaba 2016 (Burkina Faso)	Segmented regression (policy evaluation)	EPOC ITS	Moderate
37	Nguyen 2012 (Bangladesh)	Quasi-experimental (DiD + FE)	ROBINS-I	Moderate
